# Supplementary material for: Accelerating the Laboratory Testing Capacity through Saliva Pooling Prior to Direct RT-qPCR for SARS-CoV-2 Detection
Source: Diagnostics (Basel). 2022 Dec 14;12(12):3160. doi: 10.3390/diagnostics12123160 (PMC9777453; doi:10.3390/diagnostics12123160)
Supplement: Supplementary file 1 [file diagnostics-12-03160-s001.zip]

Archive with 1 entries (1 files):
- diagnostics-2011624-supplementary.pdf
